# Supplementary material for: GWAS analyses reveal QTL in egg layers that differ in response to diet differences
Source: Genet Sel Evol. 2015 Oct 19;47:83. doi: 10.1186/s12711-015-0160-2 (PMC4617898; doi:10.1186/s12711-015-0160-2)
Supplement: Supplementary file 1 — 10.1186/s12711-015-0160-2 QTL detected using the whole dataset to determine the genetic architecture of egg production and egg quality traits. This file gives the position of all the QTL detected using the whole dataset, with the top SNP corresponding to the SNP with the highest effect in the QTL region. The QTL is defined by the first (left) and last (right) SNPs that are 1 % significant at the chromosome level, respectively. Var (%) is the percentage of variance explained by the top SNP in the analysis with the whole dataset. Var LE(%) is the percentage of variance explained by the top SNP in the analysis with data for the low-energy diet only. Var HE(%) is the percentage of variance explained by the top SNP in the analysis with data for the high-energy diet only. Var 50(%) is the percentage of variance explained by the top SNP in the analysis with data for egg collection at 50 weeks only. Var 70(%) is the percentage of variance explained by the top SNP in the analysis with data for egg collection at 70 weeks only. Z Diet is the Z test statistics used to compare the two estimates calculated from the data for LE and HE diets. Z Age is the Z test statistics used to compare the two estimates calculated from the data for egg collection at 50 and 70 weeks of age. The difference was significant when P < 0.1 *, P < 0.05 ** and P < 0.01***. [file 12711_2015_160_MOESM1_ESM.xlsx]

## Sheet: Feuil1
QTL	Trait	Chr	Left (bp)	Right (bp)	Top SNP	Location (bp)	var (%)	var LE (%)	var HE (%)	Z Diet	var 50 (%)	var 70 (%)	Z Age
QTL7	EPR	2	32443861	36427898	AX-76077923	34419810	5.82	5.44	2.61	2.75*	--	--	--
QTL44	EPR	9	1446372	1900776	AX-80926503	1698731	3.94	3.16	1.83	1.81	--	--	--
QTL65	EPR	11	3911616	4284954	AX-75660988	4101811	4.01	3.39	2.69	0.82	--	--	--
QTL44	EPR1	9	1440015	1876358	AX-80827245	1874719	4.38	1.42	3.57	3.74***	--	--	--
QTL76	EPR1	14	13361262	13528752	AX-75781941; AX-75782065	13,476,250; 13,510,031	3.44	1.63	1.96	1.26	--	--	--
QTL85	EPR1	20	5937343	7172027	AX-76220802	6178358	5.45	3.92	2.36	1.27	--	--	--
QTL86	EPR1	20	8704913	9089389	AX-80990062	8920395	3.44	1.84	1.64	0.01	--	--	--
QTL115	EPR1	28	1767187	1856286	AX-76373871	1767187	3.27	2.89	1.06	1.8	--	--	--
QTL7	EPR2	2	33578396	34496372	AX-76077923	34419810	4.92	4.9	1.84	3.66***	--	--	--
QTL44	EPR2	9	1446372	1729810	AX-80926503	1698731	4.08	2.74	2.14	1.39	--	--	--
QTL47	EPR2	9	4294930	4528540	AX-77171890	4425816	4.59	3.21	2.32	1.55	--	--	--
QTL67	EPR2	11	7965021	8004111	AX-75672366	7966102	4.11	5.07	0.89	4.55***	--	--	--
QTL114	EPR2	28	846457	906240	AX-76388992	850444	3.49	1.65	2.7	0.63	--	--	--
SNP4	EPR3	0	0	0	AX-80920048	0	4.51	6.04	0.95	5.77***	--	--	--
SNP1	ESshape	0	0	0	AX-75569250	0	5.69	4.62	5.01	0.35	4.44	5.98	1.29
QTL27	ESshape	5	2502	771495	AX-76883857	572344	9.81	8.41	7.37	0.82	8.02	9.37	1.89
QTL58	ESshape	10	6946156	8050667	AX-75620571	7360259	7.47	4.65	7.51	2.03	8.94	4.51	2.56
QTL60-61	ESshape	10	9232551	11505104	AX-75569198	10202802	6.55	5.45	5.64	0.21	5.03	6.94	1.48
QTL98	ESshape	23	942818	977620	AX-76297860	977620	3.74	2.66	2.93	0.31	2.44	4.41	1.9
QTL106	ESshape	26	1252085	1337361	AX-76331448	1252085	1.6	0.53	2.04	2.4	1.68	1.23	0.46
QTL126	ESshape	Z	81095188	81154058	AX-77271363	81147189	4.63	2.9	5.12	1.79	4.76	3.7	0.55
SNP3	EW	0	0	0	AX-77214664	0	5.95	5.78	5	0.63	5.53	5.92	0.78
QTL59	EW	10	8092918	8263969	AX-75622982	8092918	3.96	2.37	4.98	2.74*	4.92	2.81	1.73
QTL66	EW	11	7350018	7579898	AX-75671169	7571777	6.14	5.14	6.13	0.76	6.36	5.55	0.09
QTL94	EW	21	4028105	4075972	AX-76245105	4068238	4.69	4.48	3.75	0.61	4.85	4.19	0.1
QTL106	EW	26	1252085	1337361	AX-80738260	1337361	4.13	3.26	4.1	0.68	4.1	3.86	0.18
QTL121	EW	Z	27952258	31786420	AX-77211246	31622539	6.81	6.68	5.89	0.6	6.53	6.6	0.58
QTL122	EW	Z	33572628	34414008	AX-77214775	34396363	6.07	5.49	5.46	0.06	5.6	6.04	0.87
QTL66	SLE	11	7350018	7573068	AX-75671169	7571777	4.73	4.46	3.8	0.55	4.69	4.2	0.09
QTL106	SLE	26	1242668	1337361	AX-80738260	1337361	4	2.69	4.07	1.27	4.33	3.28	0.47
QTL121	SLE	Z	27952258	31770911	AX-77211082	31527478	4.98	5.03	3.92	0.86	4.05	5.29	1.52
QTL122	SLE	Z	32839654	34414008	AX-77214775	34396363	4.01	3.89	3.18	0.64	3.61	3.86	0.71
SNP2	ESC	0	0	0	AX-75709948	0	5.21	4.49	4.11	0.76	5.33	4.15	0.63
QTL10	ESC	2	90099606	91466601	AX-76178148	90113441	4.73	4.21	4.25	0.57	3.55	5.41	2.02
QTL20	ESC	3	90815655	94723935	AX-76586792	92882181	7.28	4.9	7.2	0.93	6.56	6.58	0.28
QTL48	ESC	9	7206009	7468515	AX-77179970	7292850	4.79	4.19	3.84	0.73	3.83	5.03	1.09
QTL49	ESC	9	8314199	9114466	AX-77184576	8860930	4.52	4.92	3.07	1.85	3.62	4.77	1.05
QTL53	ESC	9	19973361	20172604	AX-77154987	20071151	3.93	3.42	3.87	0.07	3.83	3.29	0.25
QTL54	ESC	9	21035690	21756922	AX-77160476	21708246	4.41	3.77	4.2	0.13	4.26	3.79	0.16
QTL60	ESC	10	8876374	9390680	AX-80886145	8916200	4.23	2.56	4.53	1.38	4.48	3.2	0.96
QTL70	ESC	12	2882480	3114477	AX-75709949	2924049	8.65	7.5	7.38	0.83	8.07	7.74	0.11
QTL73	ESC	12	9663734	10120260	AX-75678460	9910648	4.07	4.3	2.52	2.05	4.31	3.15	0.8
QTL80	ESC	17	4712790	5015025	AX-75866795	4712790	5.01	4.95	4.06	1.5	4.61	4.65	0.32
QTL81	ESC	18	8731763	9019304	AX-75913428	9018512	3.86	2.93	3.62	0.22	3.58	3.57	0.23
QTL119	ESC	Z	7884918	9195011	AX-77270122	8415370	4.97	4.4	3.92	0.93	4.8	4.25	0.21
SNP2	LSS	0	0	0	AX-75709948	0	5.67	4.73	4.57	0.56	5.86	4.51	0.6
QTL20	LSS	3	91108127	94685293	AX-76589159	93885230	6.39	4.38	6.32	0.87	5.39	6.23	0.94
QTL30	LSS	5	51792128	52738091	AX-76864518	52073774	5.2	4.36	4.4	0.43	3.83	5.88	1.88
QTL32	LSS	5	54738244	54952403	AX-76871270	54865267	4.77	4.06	4.12	0.38	4.47	4.4	0.25
QTL53	LSS	9	19953780	20244999	AX-77154987	20071151	4.31	3.74	4.08	0.14	4.73	3.22	0.88
QTL54	LSS	9	21053681	21745558	AX-77160476	21708246	4.62	3.84	4.28	0.08	4.78	3.76	0.47
QTL55	LSS	10	1787344	1907579	AX-75600655	1805242	4.57	3.78	4.34	0.01	4.69	3.77	0.4
QTL70	LSS	12	2882480	3114477	AX-75710082	2970466	10.07	7.58	9.7	0.55	10.48	8.16	0.82
QTL73	LSS	12	9663734	10120260	AX-75678505	9927752	4.19	4.21	2.88	1.78	4.31	3.44	0.49
QTL81	LSS	18	8956274	9019304	AX-75913428	9018512	3.95	2.75	3.96	0.85	3.64	3.69	0.43
QTL83	LSS	19	5112847	5630922	AX-80807957	5116234	3.51	4.23	1.85	2.7	2.82	3.79	1.17
QTL119	LSS	Z	7838837	9195011	AX-77270122	8415370	5.65	4.6	4.66	0.45	5.34	5.05	0.15
QTL122	LSS	Z	34135458	34414008	AX-77214536	34135458	4.34	3.68	4.38	0.14	3.98	4.02	0.36
SNP2	RSS	0	0	0	AX-75709948	0	6.12	5.91	4.27	1.49	6.47	4.65	1.02
QTL10	RSS	2	90099606	90113441	AX-76178148	90113441	5.08	4.45	4.4	0.48	3.93	5.49	1.65
QTL20	RSS	3	90810128	94723935	AX-76586792	92882181	7.87	5.39	7.88	1.16	7.14	6.93	0.08
QTL48	RSS	9	7206009	7468515	AX-77179970	7292850	4.5	3.69	3.89	0.16	3.75	4.51	0.73
QTL49	RSS	9	8314199	9114466	AX-77184576	8860930	4.38	4.52	3.24	1.29	3.6	4.51	0.84
QTL54	RSS	9	21661220	21756922	AX-77160476	21708246	4.27	4	3.61	0.61	4.46	3.24	0.8
QTL70	RSS	12	2882480	3114477	AX-75709949	2924049	9.85	9.72	7.27	2.1	9.99	7.99	0.96
QTL73	RSS	12	9324684	10126774	AX-75729418	9695888	5.1	4.27	3.98	0.62	5.21	4.05	0.76
QTL80	RSS	17	4897283	5011173	AX-75867615	4962054	4.53	4.32	3.45	1.05	4.03	4.35	0.42
QTL119	RSS	Z	8192897	9170152	AX-77270122	8415370	4.68	4.33	3.44	1.12	4.61	3.84	0.46
QTL6	YSS	2	2802778	3291528	AX-76072488	3034400	5.26	4.66	3.91	1.18	4.06	4.59	1.03
QTL20	YSS	3	90852238	94719629	AX-76586792	92882181	6.36	3.38	6.13	1.38	5.2	5.29	0.83
QTL22	YSS	3	108392340	108754789	AX-76409779	108551035	4.91	4.22	4.43	0.53	4.04	4.09	0.72
QTL57	YSS	10	3029590	3282402	AX-75607576	3216948	4.59	2.52	4.82	1.34	4.64	3.16	0.57
QTL61	YSS	10	9903647	10227634	AX-75568895	10114333	4.62	3.26	4.08	0.07	4.32	3.32	0.18
QTL81	YSS	18	8735030	9232035	AX-80775802	8949398	4.19	2.69	3.48	0.14	3.19	3.99	1.21
QTL119	YSS	Z	8836563	8836563	AX-77274114	8836563	5.15	5.53	3.15	2.39	4.06	4.5	0.97
QTL50	ESS	9	9540071	9796095	AX-77187097	9689299	4.11	3.19	3.23	0.28	4.11	3.23	0.34
QTL113-114	ESS	28	715653	912010	AX-76388370	715653	4.6	4.65	3.4	1.04	4.41	3.73	0.18
QTL4	ESSTIF	1	118369183	119332588	AX-75229976	119200679	5.86	7.56	2.94	3.45***	4.15	6.67	1.94
QTL8	ESSTIF	2	47522541	47736259	AX-76100832	47736259	4.38	3.95	3.66	0.32	4.07	3.69	0.2
QTL41	ESSTIF	8	642913	2256624	AX-77087528	2191875	4.93	5	4.53	0.41	5.41	3.46	1.35
QTL96	ESSTIF	22	2583426	2583426	AX-80882132	2583426	3.77	3.28	2.78	0.51	2.62	4.18	1.49
QTL103	ESSTIF	24	4054469	4059380	AX-76310956	4054469	3.71	3.34	2.72	0.63	2.57	4.18	1.54
QTL19	EMTSP	3	78457929	78937025	AX-76557077	78727394	5.42	2.75	4.92	2.77*	5.31	2.77	3.53***
QTL43	EMTSP	8	19894103	20408932	AX-77083621	20408932	4.33	1.76	3.47	2.52	3.83	2.52	2.37
QTL70	EMTSP	12	2897092	2958221	AX-75709968	2931515	3.87	2.97	2.48	0.03	3.35	2	2.15
QTL87	EMTSP	20	11187228	11377634	AX-76200144	11248263	3.19	1.24	3.37	4.04***	2.04	2.76	0.04
QTL100	EMTSP	24	6369	196140	AX-76299694	129616	4.08	1.46	3.91	2.84*	5.34	1.17	4.68***
QTL120	EMTSP	Z	13587604	14413829	AX-80776220	13812470	5.81	3.84	4.04	0.72	4.25	3.64	1.38
QTL123	EMTSP	Z	38000367	38094870	AX-77219096	38052936	3.95	2.99	1.4	1.22	2.06	3.42	0.53
QTL124	EMTSP	Z	45730596	48153505	AX-77227288	47325265	6.46	3.43	5.07	1.75	4.15	4.81	0.46
QTL125	EMTSP	Z	50577402	51376380	AX-77230424	50613077	5.44	4.43	2.5	1.03	3.6	4	0.56
QTL17	HU	3	33043591	33487749	AX-76459496	33277547	5.27	3.73	4.51	0.64	2.75	5.25	2.89*
QTL93	HU	21	2464222	2766355	AX-76239193	2686952	4.43	3.77	2.95	0.58	2.13	5	3.24**
QTL107	HU	26	1444615	1446868	AX-76332254	1446868	3.9	2.08	3.42	1.66	3.25	2.21	0.17
QTL110	HU	27	3297890	3423867	AX-76362135	3325103	4.1	1.73	4.49	3.55***	4.26	1.94	1.68
QTL111	HU	27	3731644	3768009	AX-76364130	3750851	3.32	1.78	2.55	1.05	4.5	1.21	2.9*
QTL34	YOLKIND	6	10825288	11306022	AX-76895316	11229400	5.29	4.57	5.15	2.16	4.32	4.56	0.47
QTL88	YOLKIND	20	11442132	12062911	AX-80775017	12048673	4.79	5.28	3.06	0.84	3.92	3.95	0.23
QTL89	YOLKIND	20	12284739	12333616	AX-76202906	12312961	3.71	4.18	2.26	1.02	3	2.99	0.17
QTL112	YOLKIND	28	182355	345144	AX-76378780	281947	4.83	4.35	3.2	0.12	5.32	2.99	1.9
