# Supplementary material for: GWAS analyses reveal QTL in egg layers that differ in response to diet differences
Source: Genet Sel Evol. 2015 Oct 19;47:83. doi: 10.1186/s12711-015-0160-2 (PMC4617898; doi:10.1186/s12711-015-0160-2)
Supplement: Supplementary file 2 — 10.1186/s12711-015-0160-2 Additional QTL detected using the data for egg production and egg quality traits within diet. This file gives the position of the QTL detected with the dataset divided by diet, with the top SNP corresponding to the SNP with the highest effect in the QTL region. The QTL is defined by the first (left) and last (right) SNPs that are 1 % significant at the chromosome level, respectively. Var (%) is the percentage of variance explained by the top SNP in the analysis with the whole dataset. Var LE(%) is the percentage of variance explained by the top SNP in the analysis with data for the low-energy diet only. Var HE(%) is the percentage of variance explained by the top SNP in the analysis with data for the high-energy diet only. Z Diet is the Z test statistic used to compare the two estimates calculated from the data for LE and HE diets. The difference was significant when P < 0.1 *, P < 0.05 ** and P < 0.01***. [file 12711_2015_160_MOESM2_ESM.xlsx]

## Sheet: Feuil1
QTL	Trait	Chr	Left (bp)	Right (bp)	Top SNP	Location (bp)	var (%)	var LE (%)	var HE (%)	Z Diet
SNP5	EPR	0	0	0	AX-80981418	0	3.9	5.06	1.16	4.41***
QTL23	EPR	4	4563963	4776672	AX-76673240	4613458	2.46	4.8	0.54	9.27***
QTL47	EPR	9	4028284	4321028	AX-77171569	4307034	3.43	4.92	0.53	7.14***
QTL68	EPR	11	8009128	8408424	AX-75673388	8301061	1.73	0.02	4.41	7.78***
QTL79	EPR	17	3844254	3844254	AX-80760906	3844254	0.12	2.39	0.83	14.23***
QTL90	EPR	20	12497487	12497487	AX-80880305	12497487	1.39	4.89	0.01	8.48***
QTL7	EPR1	2	34382568	34382568	AX-76077863	34382568	0.05	3.86	1.79	22.38***
QTL14	EPR1	3	13435532	15015923	AX-76419483	13435532	0.28	5.98	2.1	20.68***
QTL28	EPR1	5	9880168	9880168	AX-80930397	9880168	0.18	3.48	1.01	11.56***
QTL38	EPR1	7	25199636	25199636	AX-77012992	25199636	0	2.64	1.12	18.8***
QTL39	EPR1	7	26648121	26648121	AX-77016706	26648121	0	3.19	2.27	13.72***
QTL40	EPR1	7	33438852	33438852	AX-80893669	33438852	0.01	3.01	1.37	13.76***
QTL42	EPR1	8	17844285	17844285	AX-77077116	17844285	0.18	4.15	6.22	14.25***
QTL46	EPR1	9	3416470	3420053	AX-77169137	3420053	2.22	0.01	4.18	7.8***
QTL47	EPR1	9	3864617	4307034	AX-77171569	4307034	3.86	5.52	0.46	7.28***
QTL51	EPR1	9	13813272	13813272	AX-77135601	13813272	0.02	4.26	2.66	22.76***
QTL71	EPR1	12	6671573	7804501	AX-75723040	7526181	1.97	0.02	4.26	7.04***
QTL75	EPR1	13	15635971	15635971	AX-75744855	15635971	0	3.27	2.21	19.83***
QTL79	EPR1	17	3844254	3844254	AX-80760906	3844254	0.3	5.85	1.68	21.41***
QTL90	EPR1	20	12497487	12497487	AX-80880305	12497487	1.42	7.09	0.21	11.12***
QTL91	EPR1	21	2198259	2198259	AX-80905421	2198259	0.24	4.2	1.05	12.59***
QTL99	EPR1	23	4449700	4449700	AX-76290736	4449700	0.73	3.92	0.24	8.92***
QTL110	EPR1	27	3399977	3399977	AX-80987112	3399977	0.13	3.48	1.19	14.93***
QTL116	EPR1	28	3362532	3362532	AX-76381233	3362532	2.42	9.68	0	13.09***
QTL87	EPR2	20	11134191	11544748	AX-80824756	11367400	2.88	4.46	0.68	6.46***
SNP5	EPR3	0	0	0	AX-80981418	0	4.83	6.87	0.9	6.39***
QTL7	EPR3	2	32443861	36427898	AX-76076063	33321754	4.34	5.65	0.94	5.42***
QTL26	EPR3	4	69332078	69332078	AX-76718404	69332078	0.68	3.19	0.07	15.03***
QTL51	EPR3	9	13813272	13813272	AX-77135601	13813272	0.54	4.57	0.78	18.88***
QTL75	EPR3	13	15635971	15635971	AX-75744855	15635971	0.24	3.6	1.3	18.47***
QTL90	EPR3	20	12497487	12497487	AX-80880305	12497487	1.11	4.12	0.03	8.24***
QTL1	ESshape	1	60162772	60337220	AX-75487093	60295508	3.97	1.88	5.4	3.58***
QTL45	ESshape	9	2830579	3144183	AX-77167515	2830579	3.57	1.58	4.7	3.44***
QTL83	ESshape	19	5646841	5646841	AX-75934213	5646841	2.53	1.29	4.11	5.9***
QTL108	ESshape	26	3220299	3246557	AX-76340261	3234156	3.89	2.51	4.52	2.45
QTL9	ESC	2	60974798	61240515	AX-76124299	60997092	4.09	4.63	3.63	1.22
QTL15	ESC	3	22195771	22707738	AX-76438235	22654042	3.34	4.97	1.7	3.16**
QTL31	ESC	5	54058533	54127309	AX-76869331	54058533	4.9	5.18	4.15	1.95
QTL61	ESC	10	9879900	10249575	AX-75568249	9919022	3.64	2.05	4.36	1.56
QTL74	ESC	13	12446642	12573313	AX-80969992	12504458	3.85	2.13	4.55	2.96**
QTL82	ESC	19	4371740	4741464	AX-75930918	4699014	2.68	3.57	1.54	2.71
QTL83	ESC	19	5086865	5197211	AX-80807957	5116234	2.98	4.05	1.41	3.13**
QTL122	ESC	Z	34135458	34414008	AX-77214536	34135458	3.74	2.78	4.24	0.89
QTL11	ESS	2	114419898	114662935	AX-75975697	114543364	3.89	1.81	5.71	3.84***
QTL102	ESS	24	3883816	3898483	AX-76310210	3883816	3.07	4.89	1.3	3.01**
QTL117	ESS	LGE_22	8855	908489	AX-76765987	366613	1.44	0.06	4.46	6.14***
QTL85	ESSTIF	20	6647559	6647559	AX-76222200	6647559	2.48	3.02	1.19	4.38***
QTL46	HU	9	3388987	3510353	AX-77169059	3391046	3.26	1.22	5.17	3.95***
QTL9	LSS	2	60946698	61240515	AX-76124299	60997092	3.98	4.58	3.45	1.27
QTL48	LSS	9	7247862	7552850	AX-77180343	7415205	3.87	4.39	2.29	2.13
QTL49	LSS	9	8242634	9114466	AX-77184398	8804620	4.12	4.82	2.5	2.22
QTL82	LSS	19	4371740	4755108	AX-75930918	4699014	3	3.55	2.06	1.98
QTL95	LSS	22	33500	538649	AX-76273875	520084	2.44	1.57	3.41	1.47
QTL64	RSS	11	1719110	2429124	AX-75656374	2296136	3.08	3.92	2.09	2.62
QTL69	RSS	12	2490837	2490837	AX-75708682	2490837	4.66	5.62	2.46	3.82***
QTL83	RSS	19	5086865	5197211	AX-80807957	5116234	2.64	3.95	1.09	3.37**
QTL122	RSS	Z	34135458	34414008	AX-77214536	34135458	3.82	2.62	4.43	1.38
QTL3	YOLKIND	1	104763613	105673269	AX-75199510	105184234	5.34	6.4	3.13	1.3
QTL5	YOLKIND	1	122553562	123998537	AX-75239515	123627377	4.54	5.37	2.16	1.51
QTL36	YOLKIND	6	32116638	33466422	AX-76950832	32802038	4.58	6.51	3.26	1.31
QTL62	YOLKIND	10	11657602	11905927	AX-75574436	11680193	2.46	5.14	0.89	3.03**
QTL92	YOLKIND	21	2319310	2389904	AX-76237926	2389904	2.98	4.65	1.41	2.01
QTL105	YOLKIND	26	439135	470344	AX-76346991	465167	1.52	4.19	0.64	3.55***
QTL117	YOLKIND	LGE_22	8855	908489	AX-76765592	276069	1.9	3.44	0.56	2.75*
QTL15	YSS	3	22198117	22707738	AX-76438235	22654042	4.08	5.84	1.61	3.98***
QTL16	YSS	3	23583957	23670392	AX-76440373	23670392	3.96	4.96	1.72	3.45***
QTL52	YSS	9	15423223	15479486	AX-77140457	15479486	2.38	4.34	0.64	4.43***
QTL56	YSS	10	2112553	2112553	AX-75604270	2112553	3.26	4.33	0.9	7.3***
QTL82	YSS	19	4332772	4766992	AX-75930918	4699014	2.02	4.26	0.26	5.93***
