# Supplementary material for: GWAS analyses reveal QTL in egg layers that differ in response to diet differences
Source: Genet Sel Evol. 2015 Oct 19;47:83. doi: 10.1186/s12711-015-0160-2 (PMC4617898; doi:10.1186/s12711-015-0160-2)
Supplement: Supplementary file 3 — 10.1186/s12711-015-0160-2 Additional QTL detected using the data for egg quality traits according to age. This file gives the position of the QTL detected with the dataset divided by age, with the top SNP corresponding to the SNP with the highest effect in the QTL region. The QTL is defined by the first (left) and last (right) SNPs that are 1 % significant at the chromosome level, respectively. Var (%) is the percentage of variance explained by the top SNP in the analysis with the whole dataset. Var 50(%) is the percentage of variance explained by the top SNP in the analysis with data for egg collection at 50 weeks only. Var 70(%) is the percentage of variance explained by the top SNP in the analysis with data for egg collection at 70 weeks only. Z Age is the Z test statistic used to compare the two estimates calculated from the data for egg collection at 50 and 70 weeks of age. The difference was significant when P < 0.1 *, P < 0.05 ** and P < 0.01***. [file 12711_2015_160_MOESM3_ESM.xlsx]

## Sheet: Feuil1
QTL	Trait	Chr	Left (bp)	Right (bp)	Top SNP	Location (bp)	var (%)	var 50 (%)	var 70 (%)	Z Age
QTL2	ESshape	1	102021003	103357952	AX-75193560	102451182	4.49	2.92	5.46	2.57
QTL101	ESshape	24	677921	1409989	AX-76299316	1294490	2.98	4.19	1.32	4.54***
QTL109	ESshape	26	3220299	3245581	AX-76340261	3234156	3.89	2.79	4.07	1.82
QTL117	ESshape	LGE_22	8855	908489	AX-80841065	307665	2.12	2.91	0.99	2.39
QTL118	ESshape	LGE_64	95542	743533	AX-76769633	533991	2.32	3.18	1.12	2.03
QTL24	EW	4	10462409	10640732	AX-76604612	10587497	3.45	4.45	2.29	1.49
QTL35	EW	6	22471712	23146303	AX-80801585	23138199	3.33	3.85	2.6	0.86
QTL63	EW	10	13997910	14279021	AX-75583448	14226055	3.85	4.25	3.18	0.5
QTL65	EW	11	3886575	4013030	AX-80982538	4013030	3.61	4.64	2.49	1.86
QTL108	EW	26	2213901	2232336	AX-76335727	2231986	3.01	3.4	2.43	0.69
QTL94	SLE	21	4028105	4075972	AX-76245105	4068238	3.64	4.13	2.77	0.8
QTL104	SLE	24	4794189	4824589	AX-76314184	4807659	4.09	4.73	3.04	1.39
QTL108	SLE	26	2213901	2232336	AX-76335685	2223038	3.25	3.51	2.76	0.35
QTL9	ESC	2	60877902	61546646	AX-76124662	61203257	3.89	2.66	4.82	1.89
QTL30	ESC	5	51790832	52738091	AX-76863985	51883552	4.71	3.06	5.84	2.49
QTL31	ESC	5	54058533	54166941	AX-76869331	54058533	4.9	3.84	5.27	1.97
QTL82	ESC	19	4697917	4765264	AX-75931137	4765264	2.53	1.58	3.4	1.93
QTL83	ESC	19	5112847	5393446	AX-80807957	5116234	2.98	2.1	3.6	1.67
QTL84	ESC	19	5630922	5750003	AX-80996918	5630922	2.95	1.89	3.83	2.84*
QTL97	ESC	23	783022	913386	AX-80864419	789154	2.81	3.99	1.47	2.34
QTL18	ESS	3	39122304	39211843	AX-76472113	39157525	4.12	2.12	5.47	3.46***
QTL72	ESS	12	9207565	9294223	AX-75728132	9221019	2.85	1.43	4.12	2.93*
QTL31	LSS	5	54058533	54166941	AX-76869331	54058533	4.83	3.57	5.49	2.7
QTL48	LSS	9	7206009	7867829	AX-80843225	7431982	3.99	2.83	4.7	1.76
QTL49	LSS	9	8242634	9114466	AX-77184398	8804620	4.12	3.17	4.44	1.26
QTL60-61	LSS	10	9376687	9948898	AX-75627433	9390680	4.75	4.95	3.94	0.46
QTL80	LSS	17	4712790	5011173	AX-75866795	4712790	4.84	4.07	4.97	1.27
QTL82	LSS	19	4697917	4765264	AX-75931137	4765264	3.26	2.22	4.06	1.85
QTL97	LSS	23	783022	838775	AX-80864419	789154	2.66	3.76	1.4	2.19
QTL9	RSS	2	60877902	61538924	AX-76124299	60997092	3.84	2.55	4.86	2
QTL29	RSS	5	9927243	10266485	AX-76771376	10101789	4.64	3.56	4.96	1.19
QTL30	RSS	5	51792128	52738091	AX-76863985	51883552	4.34	2.71	5.45	2.5
QTL117	RSS	LGE_22	8855	908489	AX-76765303	203816	2.57	2.78	1.87	0.8
QTL117	RSS	LGE_22	8855	908489	AX-80867378	63987	1.33	0.28	2.89	7.41***
QTL13	YSS	3	7597559	7809016	AX-80748462	7634963	4.17	2.35	4.85	2.65
QTL60	YSS	10	8876374	9385748	AX-80745021	8907849	3.94	4.21	2.41	1.13
QTL118	YSS	LGE_64	95542	743533	AX-80933756	590764	2.21	2.91	1.05	1.71
QTL103	ESS	24	4039098	4059380	AX-76310971	4058589	3.08	1.51	4.44	3.16**
QTL12	ESSTIF	2	128992178	129095962	AX-76003386	129058143	3.9	4.93	2.12	2.3
QTL37	ESSTIF	7	14257722	15757694	AX-76986586	15292536	3.85	2.79	4.4	1.76
QTL21	HU	3	103300791	103366668	AX-76397060	103300791	2.98	5.05	0.89	3.05**
QTL25	HU	4	63866360	65205927	AX-80928850	64953720	3.17	5.16	0.82	3.61***
QTL33	HU	6	6661960	7266820	AX-76966029	7105468	3.39	1.49	4.41	3.9***
QTL77	HU	15	285717	1988676	AX-75849295	885158	2.76	3.98	1.03	2.56
QTL100	HU	24	63132	343653	AX-76307569	315798	2.68	0.87	3.85	4.19***
QTL5	YOLKIND	1	122278998	124004136	AX-75239515	123627377	4.54	5.41	2.19	2.4
QTL33	YOLKIND	6	6382590	7327980	AX-76966408	7254849	6.65	7.09	3.79	2.34
QTL78	YOLKIND	15	7827853	7827853	AX-75844505	7827853	2.87	1.29	4.02	6.41***
QTL94	YOLKIND	21	4005732	4075972	AX-76244907	4028105	3.47	2.19	3.84	1.73
QTL113	YOLKIND	28	599284	789007	AX-76388562	753701	2.98	4.17	0.95	3.12**
